# Supplementary material for: Boosting Mouse Defense against Lethal Toxoplasma gondii Infection with Full-Length and Soluble SAG1 Recombinant Protein
Source: Vaccines (Basel). 2023 Nov 2;11(11):1678. doi: 10.3390/vaccines11111678 (PMC10675489; doi:10.3390/vaccines11111678)
Supplement: Supplementary file 1 [file vaccines-11-01678-s001.zip]

Archive with 1 entries (1 files):
- vaccines-2662587-supplementary.pdf
